# Supplementary material for: Efficacy of Ultrasound-Guided Injection of Botulinum Toxin, Ozone, and Lidocaine in Piriformis Syndrome
Source: Healthcare (Basel). 2022 Dec 28;11(1):95. doi: 10.3390/healthcare11010095 (PMC9818865; doi:10.3390/healthcare11010095)
Supplement: Supplementary file 1 [file healthcare-11-00095-s001.zip]

Archive with 1 entries (1 files):
- healthcare-2067904-supplementary.pdf
